# Supplementary material for: Preparation of Molecularly Imprinted Electrochemical Sensors and Analysis of the Doping of Epinephrine in Equine Blood
Source: Sensors (Basel). 2024 Dec 26;25(1):70. doi: 10.3390/s25010070 (PMC11723366; doi:10.3390/s25010070)
Supplement: Supplementary file 1 [file sensors-25-00070-s001.zip]

Archive with 1 entries (1 files):
- sensors-3358996-supplementary.pdf
